# Supplementary material for: Upregulation of Complement Factor H by SOCS-1/3–STAT4 in Lung Cancer
Source: Cancers (Basel). 2019 Apr 3;11(4):471. doi: 10.3390/cancers11040471 (PMC6520728; doi:10.3390/cancers11040471)
Supplement: Supplementary file 1 [file cancers-11-00471-s001.zip]

Archive with 2 entries (2 files):
- supplementary tables.xlsx
- supplementary figures.pptx
