# Supplementary material for: Upregulation of Complement Factor H by SOCS-1/3–STAT4 in Lung Cancer
Source: Cancers (Basel). 2019 Apr 3;11(4):471. doi: 10.3390/cancers11040471 (PMC6520728; doi:10.3390/cancers11040471)
Supplement: Supplementary file 1 [file cancers-11-00471-s001.zip › supplementary tables.xlsx]

## Sheet: Sheet1
Supplementary Table 1. PCR primers of target genes list
Target	Forward	Reverse	Reference
CFH	CAGCAGTACCATGCCTCAGA	GGATGCATCTGGGAGTAGGA	in this study
GAPDH	GAGTCAACGGATTTGGTCGT	GACAAGCTTCCCGTTCTCAG	in this study
STAT1	ATTACTCCAGGCCAAAGGAAGCAC	AGCAAGGCTGGCTTGAGGTTTG	[1]
STAT2	GAAAACTTTGACCCCCGAGAA	CGTGAAGCTGATGATGTGCAG	[2]
STAT3	GCCAGAGAGCCAGGAGCA	ACACAGATAAACTTGGTCTTCAGGTATG	[3]
STAT4	CCTGACATTCCCAAAGACAAAGC,	AGCAAGGCTGGCTTGAGGTTTG	[4]
STAT5A	AGGATATGGTGGGTGGACAG	ATCTTCCATGGTCAGCTGCC	[5]
STAT5B	GTCACGCAGGACACAGAGAA	CCTCCAGAGACACCTGCTTC	in this study
STAT6	CCTCGTCACCAGTTGCTT	TCCAGTGCTTTCTGCTCC	[6]
SOCS-1	TTGGAGGGAGCGGATGGGTGTAG	AGAGGTAGGAGGTGCGAGTTCAGGTC	[7]
SOCS-3	TGCAGGAGAGCGGATTCTAC	TGACGCTGAGCGTGAAGAAG	[8]
CR1	TGGCATGGTGCATGTGATCA	TCAGGGCCTGGCACTTCACA	[9]
CD46	CTTGACAGTTTGGATGTTTGGG	TTTTACTTCTCTGTGGGTCTCATC
CD55	TCAAGCAACACGGAGTACAC	CCAAGCAAACCTGTCAACG
CD59	CAGCCGTCAATTGTTCATCTG	AGTACGTTAGCTCATTTTCCCTC
FHL-1	CACACAAGATGGATGGTCGCCAGCAGTAC	GAGGGTAAAGCTGACACGGATGCATCTGG	[10]
Supplementary Table 2. Primer set for bisulfite conversion PCR
Target		Forward	Reverse	Reference
STAT4	Regulatory region #1
	Outer	AGGGGTGGTTTATTAGGTTGAGTGGAG	TAAACATATCCTCCTTACAAAAAACAACC	[11]
	Nested	GGAAGTTGAAGAATTGGGTTTTAG	ATATCCTCCTTACAAAAAACAACCA	in this study
	Regulatory region #2
	Outer	GAGTATTGTTTGGGATTTGTGTTGAGAGAG	CCTTTAAACATCCTTCAACAAATTTCTTTAC	[11]
	Nested	TTTGAGGAGGTTTATTATAGAAGGAAG	ACTTCTAAAAACTCAATACCTATCTATCC	[11]
SOCS1	Distal	GTTAGGGGTTTTTTTGAAGTTTGT	AAATATCCCCAACCCTAAACCTA	in this study
SOCS1	Proximal	AGGAGAGGATAGGGTTTTGTTTT	ACCCTATTTCCCTCTCTTCTAAAC	in this study
SOCS3	Distal	TTGGTTGTGGGGTAGTTTTATTTT	CCCTCCCTTCTAAAAAAACTAATTT	in this study
SOCS3	Proximal	GAAATTAGTTTTTTTAGAAGGGAGG	ACCTTCTTATAATATTTAATCACTACTC	in this study
	Reference
1	Gregersen, L.H.; Jacobsen, A.B.; Frankel, L.B.; Wen, J.; Krogh, A.; Lund, A.H. MicroRNA-145 targets YES and STAT1 in colon cancer cells. PLoS ONE 2010, 5, e8836.
2	Zhao, H.; Boije, H.; Granberg, F.; Pettersson, U.; Svensson, C. Activation of the interferon-induced STAT pathway during an adenovirus type 12 infection. Virology 2009, 392, 186–195, doi:10.1016/j.virol.2009.07.006.
3	Iliopoulos, D.; Hirsch, H.A.; Struhl, K. An epigenetic switch involving NF-kappaB, Lin28, Let-7 MicroRNA, and IL6 links inflammation to cell transformation. Cell 2009, 139, 693–706, doi:10.1016/j.cell.2009.10.014.
4	Barnes, J.; Agarwal, S.K. Targeting STAT4 in systemic sclerosis: A promising new direction. Expert Rev. Clin. Immunol. 2011, 7, 445–448, doi:10.1586/eci.11.31.
5	Kar, P.; Supakar, P.C. Expression of Stat5A in tobacco chewing-mediated oral squamous cell carcinoma. Cancer Lett. 2006, 240, 306–311, doi:10.1016/j.canlet.2005.09.023.
6	Zhang, M.; Zhou, Y.; Xie, C.; Zhou, F.; Chen, Y.; Han, G.; Zhang, W.J. STAT6 specific shRNA inhibits proliferation and induces apoptosis in colon cancer HT-29 cells. Cancer Lett. 2006, 243, 38–46.
7	Hebenstreit, D.; Luft, P.; Schmiedlechner, A.; Regl, G.; Frischauf, A.M.; Aberger, F.; Duschl, A.; Horejs-Hoeck, J. IL-4 and IL-13 induce SOCS-1 gene expression in A549 cells by three functional STAT6-binding motifs located upstream of the transcription initiation site. J. Immunol. 2003, 171, 5901–5907.
8	Bonetto, A.; Aydogdu, T.; Kunzevitzky, N.; Guttridge, D.C.; Khuri, S.; Koniaris, L.G.; Zimmers, T.A. STAT3 activation in skeletal muscle links muscle wasting and the acute phase response in cancer cachexia. PLoS ONE 2011, 6, e22538, doi:10.1371/journal.pone.0022538.
9	Saygin, C., A. Wiechert, V. S. Rao, R. Alluri, E. Connor, P. S. Thiagarajan, J. S. Hale, Y. Li, A. Chumakova, A. Jarrar, Y. Parker, D. J. Lindner, A. B. Nagaraj, J. J. Kim, A. DiFeo, F. W. Abdul-Karim, C. Michener, P. G. Rose, R. DeBernardo, H. Mahdi, K. R. McCrae, F. Lin, J. D. Lathia, and O. Reizes. "Cd55 Regulates Self-Renewal and Cisplatin Resistance in Endometrioid Tumors." J Exp Med. 2017, …
10	Clark, S. J., C. Q. Schmidt, A. M. White, S. Hakobyan, B. P. Morgan, and P. N. Bishop. "Identification of Factor H-Like Protein 1 as the Predominant Complement Regulator in Bruch's Membrane: Implications for Age-Related Macular Degeneration." J Immunol. 2014, 193, 4962-70. https://dx.doi.org/10.4049/jimmunol.1401613
11	Shin, H.J.; Park, H.Y.; Jeong, S.J.; Park, H.W.; Kim, Y.K.; Cho, S.H.; Kim, Y.Y.; Cho, M.L.; Kim, H.Y.; Min, K.U.; et al. STAT4 expression in human T cells is regulated by DNA methylation but not by promoter polymorphism. J. Immunol. 2005, 175, 7143–7150.
